# Supplementary material for: A review of the species of Rhynchopsilopa Hendel from China (Diptera, Ephydridae)
Source: Zookeys. 2012 Aug 21;(216):23–42. doi: 10.3897/zookeys.216.3224 (PMC3426893; doi:10.3897/zookeys.216.3224)
Supplement: XML Treatment for Rhynchopsilopa [file zookeys.216.3224-treatment1.xml]

<!DOCTYPE tp:taxon-treatment
  PUBLIC "-//TaxonX//DTD Taxonomic Treatment Publishing DTD v0 20100105//EN" "tax-treatment-NSO.dtd">
<tp:taxon-treatment xmlns:tp="http://www.plazi.org/taxpub"><tp:treatment-meta><mixed-citation publication-type="journal"><person-group><name><surname>Zhang</surname><given-names>Junhua</given-names></name><name><surname>Yang</surname><given-names>Ding</given-names></name><name><surname>Mathis</surname><given-names>Wayne N.</given-names></name></person-group><article-title>A review of the species of Rhynchopsilopa Hendel  from China (Diptera, Ephydridae)</article-title><source>Zookeys</source><day>21</day><month>8</month><year>2012</year><volume>2012</volume><issue>216</issue><fpage>23</fpage><lpage>42</lpage><pub-id pub-id-type="doi">10.3897/zookeys.216.3224</pub-id></mixed-citation></tp:treatment-meta><tp:nomenclature><tp:taxon-name>
                        <tp:taxon-name-part taxon-name-part-type="genus">Rhynchopsilopa</tp:taxon-name-part>
                    <object-id xmlns:xlink="http://www.w3.org/1999/xlink" xlink:type="simple">http://species-id.net/wiki/Rhynchopsilopa</object-id>
								</tp:taxon-name><tp:taxon-authority>Hendel, 1913</tp:taxon-authority><tp:nomenclature-citation-list><tp:nomenclature-citation><tp:taxon-name>Rhynchopsilopa</tp:taxon-name><comment><xref ref-type="bibr" rid="B5">Hendel 1913</xref>: 96. Type species: <italic><tp:taxon-name>Rhynchopsilopa magnicornis</tp:taxon-name></italic><xref ref-type="bibr" rid="B5">Hendel 1913</xref>, original designation. –<xref ref-type="bibr" rid="B12">Wirth 1968</xref>: 37–46 [review]. –<xref ref-type="bibr" rid="B1">Cogan and Wirth 1977</xref>: 330 [Oriental catalog]. –<xref ref-type="bibr" rid="B4">Freidberg and Mathis 1985</xref>: 13–20 [feeding habits].</comment></tp:nomenclature-citation><tp:nomenclature-citation><tp:taxon-name>Lissodrosophila</tp:taxon-name><comment><xref ref-type="bibr" rid="B11">Okada 1966</xref>: 45. Type species: <italic><tp:taxon-name>Lissodrosophila longicornis</tp:taxon-name></italic><xref ref-type="bibr" rid="B11">Okada 1966</xref>, original designation. –<xref ref-type="bibr" rid="B1">Cogan and Wirth 1977</xref>: 330 [synonymy].</comment></tp:nomenclature-citation></tp:nomenclature-citation-list></tp:nomenclature><tp:treatment-sec sec-type="Diagnosis"><title>Diagnosis.</title><p>Small to moderately small shore flies, body length 1.7–2.8 mm; microtomentum generally sparse or lacking, cuticle appearing subshiny to shiny; mostly dark blue to black species.</p><p>Head in lateral view with antenna inserted at anterodorsal corner of head; frons conspicuously wider than long, often lenticular; a single, well-developed, proclinate fronto-orbital seta (sometimes an additional, distinctly shorter proclinate setula is present posteriad); reclinate seta and pseudopostocellar setae lacking or, in the latter case, very weakly developed; both medial and lateral vertical setae well developed; ocellar seta well developed, subequal in length to lateral vertical seta, proclinate, almost parallel; vertex convex; posterior ocelli situated immediately before convex vertex, ocelli forming an isosceles triangle. Antenna very elongate, pendant; scape exerted, oriented dorsally to anterodorsally; pedicel oriented anteroventrally, moderately elongate, lacking a prominent, well-developed dorsoapical seta; basal flagellomere pendant, very elongate, sometimes longer than face height; arista with 7–10 dorsal rays. Face depressed, mostly plain, lacking pits, transverse microrugosity or striae, bearing a sharp epistoma; a well-developed facial seta lacking; palpus whitish yellow to brown; proboscis elongate, longer than eye height, forming a well-sclerotized tube.</p><p><!--PageBreak-->Thorax generally convex, dark blue to black, with microtomentum sparse to lacking; supra-alar seta absent; prescutellar acrostichal seta well developed; only posteriormost dorsocentral seta well developed; scutellum conspicuously wider than long, posterior margin broadly rounded, disc sparsely setulose; basal scutellar seta at most about 1/2 length or less than apical seta; anepisternum with 2 large setae. Wing mostly hyaline; crossveins not darkened; vein R<sub>2+3</sub> usually extended to costal margin, lacking stump vein; R stem vein bare of setulae dorsally. Knob of haltere yellow to tan. Legs yellow to dark brown; forebasitarsus yellow to tan, only apical 1–2 tarsomeres dark brown.</p><p>Abdomen generally convex, bare of microtomentum, shiny, blackish; tergites 3–4 long, 5th tergite very short and lacking prominent, dorsally erect setae along posterior margin. Male terminalia: epandrium in posterior view as an inverted, rounded U (open ventrally), in lateral view generally elongate, usually thin to very thin, often slightly wider subventrally; cercus in posterior view thinly lunate to hemispherical; presurstylus, if present, short, no more than ½ length of postsurstylus, tapered to point ventroapically, apex bearing setulae, often greatly reduced or lacking; postsurstylus longer than wide, tapered to a ventral point, often with sinuous or curved margins; subepandrial plate usually bar-like, attenuate medially; pregonite bearing short setulae; aedeagus longer than wide, with sclerotized portion deeply bifurcate, appearing as 2 ventral extensions; phallapodeme long and narrow, in lateral view with a rod-like keel; hypandrium in lateral view moderately deep, pocket-like, or very shallow, nearly flat.</p></tp:treatment-sec><tp:treatment-sec sec-type="Key to species of Rhynchopsilopa from China"><title>Key to species of <italic><tp:taxon-name>Rhynchopsilopa</tp:taxon-name></italic> from China</title><table-wrap content-type="key" position="anchor" orientation="portrait"><table><tbody><tr><td rowspan="1" colspan="1">1</td><td rowspan="1" colspan="1">Forefemur dark brown or brownish yellow</td><td rowspan="1" colspan="1">2</td></tr><tr><td rowspan="1" colspan="1">–</td><td rowspan="1" colspan="1">Forefemur yellow</td><td rowspan="1" colspan="1">4</td></tr><tr><td rowspan="1" colspan="1">2</td><td rowspan="1" colspan="1">Face metallic black with blue or brownish reflections; palpus brownish yellow or yellowish; forefemur with moderate pd and pv, at most as long as width of forefemur; mesonotum and abdomen with short and sparse setulae</td><td rowspan="1" colspan="1">3</td></tr><tr><td rowspan="1" colspan="1">–</td><td rowspan="1" colspan="1">Face white; palpus whitish yellow; forefemur with strong pd and pv, each long, about twice width of forefemur; mesonotum and abdomen with long and numerous setulae</td><td rowspan="1" colspan="1"><italic><tp:taxon-name>Rhynchopsilopa jinxiuensis</tp:taxon-name></italic> sp. n.</td></tr><tr><td rowspan="1" colspan="1">3</td><td rowspan="1" colspan="1">Palpus brownish yellow; forecoxa brown at extreme base; costal vein index 0.43, M vein index 2.0; costal section I of male not thickened</td><td rowspan="1" colspan="1"><italic><tp:taxon-name>Rhynchopsilopa huangkengensis</tp:taxon-name></italic> sp. n.</td></tr><tr><td rowspan="1" colspan="1">–</td><td rowspan="1" colspan="1">Palpus and forecoxa yellowish; costal vein index 0.33, M vein index 2.2; costal section I of male greatly thickened</td><td rowspan="1" colspan="1"><italic><tp:taxon-name>Rhynchopsilopa magnicornis</tp:taxon-name></italic> Hendel</td></tr><tr><td rowspan="1" colspan="1">4</td><td rowspan="1" colspan="1">Mid and hind tarsomeres 4–5 dark; hypandrium large, postsurstylus broad at apex, but pointed at extreme apex, gonite slender at base</td><td rowspan="1" colspan="1"><italic><tp:taxon-name>Rhynchopsilopa shixingensis</tp:taxon-name></italic> sp. n.</td></tr><tr><td rowspan="1" colspan="1">–</td><td rowspan="1" colspan="1">Mid and hind tarsomeres 5 dark; hypandrium small, postsurstylus tapering at apex, gonite short and thick</td><td rowspan="1" colspan="1">5<!--PageBreak--></td></tr><tr><td rowspan="1" colspan="1">5</td><td rowspan="1" colspan="1">Body brownish yellow; face reddish orange; palpus brown; mid and hind femora yellow</td><td rowspan="1" colspan="1"><italic><tp:taxon-name>Rhynchopsilopa guangdongensis</tp:taxon-name></italic> sp. n.</td></tr><tr><td rowspan="1" colspan="1">–</td><td rowspan="1" colspan="1">Body black with blue reflections; face metallic black with blue reflections; palpus yellow; mid and hind femora dark brown</td><td rowspan="1" colspan="1"><italic><tp:taxon-name>Rhynchopsilopa longicornis</tp:taxon-name></italic> (Okada)</td></tr></tbody></table></table-wrap></tp:treatment-sec><ref-list><ref id="B5"><mixed-citation xmlns:xlink="http://www.w3.org/1999/xlink" xlink:type="simple"><person-group><name name-style="western"><surname>Hendel</surname><given-names>F</given-names></name></person-group> (<year>1913</year>)<article-title> Acalyptrate Musciden (Dipt.) II.</article-title> In: <issue-title>H. Sauter’s Formosa-Ausbeute.</issue-title><source>Supplementa Entomologica </source><volume>2</volume>: <fpage>77</fpage>-<lpage>112</lpage>.</mixed-citation></ref><ref id="B12"><mixed-citation xmlns:xlink="http://www.w3.org/1999/xlink" xlink:type="simple"><person-group><name name-style="western"><surname>Wirth</surname><given-names>WW</given-names></name></person-group> (<year>1968</year>)<article-title> The genus <italic>Rhynchopsilopa</italic> Hendel (Diptera: Ephydridae).</article-title><source>Annals of the Natal Museum </source><volume>20</volume>: <fpage>37</fpage>-<lpage>46</lpage>.</mixed-citation></ref><ref id="B1"><mixed-citation xmlns:xlink="http://www.w3.org/1999/xlink" xlink:type="simple"><person-group><name name-style="western"><surname>Cogan</surname><given-names>BH</given-names></name><name name-style="western"><surname>Wirth</surname><given-names>WW</given-names></name></person-group> (<year>1977</year>)<article-title> Family Ephydridae.</article-title> In: <person-group><name name-style="western"><surname>Delfinado</surname><given-names>MD</given-names></name><name name-style="western"><surname>Hardy</surname><given-names>DE</given-names></name></person-group> (<role>Eds</role>). <issue-title>A catalogue of the Diptera of the Oriental Region.</issue-title><source>Volume III. Suborder Cyclorrhapha (excluding Division Aschiza). University Press of Hawaii, Honolulu</source>: <fpage>321</fpage>-<lpage>339</lpage>.</mixed-citation></ref><ref id="B4"><mixed-citation xmlns:xlink="http://www.w3.org/1999/xlink" xlink:type="simple"><person-group><name name-style="western"><surname>Freidberg</surname><given-names>A</given-names></name><name name-style="western"><surname>Mathis</surname><given-names>WN</given-names></name></person-group> (<year>1985</year>)<article-title> On the feeding habits of <italic>Rhynchopsilopa</italic>.</article-title><source>Entomophaga </source><volume>30</volume> (<issue>1</issue>): <fpage>13</fpage>-<lpage>21</lpage>.</mixed-citation></ref><ref id="B11"><mixed-citation xmlns:xlink="http://www.w3.org/1999/xlink" xlink:type="simple"><person-group><name name-style="western"><surname>Okada</surname><given-names>T</given-names></name></person-group> (<year>1966</year>)<source> Diptera from Nepal, Cryptochaetidae, Diastatidae, and Drosophilidae, Bulletin of the British Museum (Natural History), Entomology, supplement, 6: 1–129.</source></mixed-citation></ref></ref-list></tp:taxon-treatment>
