# Supplementary material for: A review of the species of Rhynchopsilopa Hendel from China (Diptera, Ephydridae)
Source: Zookeys. 2012 Aug 21;(216):23–42. doi: 10.3897/zookeys.216.3224 (PMC3426893; doi:10.3897/zookeys.216.3224)
Supplement: XML Treatment for Rhynchopsilopa guangdongensis [file zookeys.216.3224-treatment2.xml]

<!DOCTYPE tp:taxon-treatment
  PUBLIC "-//TaxonX//DTD Taxonomic Treatment Publishing DTD v0 20100105//EN" "tax-treatment-NSO.dtd">
<tp:taxon-treatment xmlns:tp="http://www.plazi.org/taxpub"><tp:treatment-meta><mixed-citation publication-type="journal"><person-group><name><surname>Zhang</surname><given-names>Junhua</given-names></name><name><surname>Yang</surname><given-names>Ding</given-names></name><name><surname>Mathis</surname><given-names>Wayne N.</given-names></name></person-group><article-title>A review of the species of Rhynchopsilopa Hendel  from China (Diptera, Ephydridae)</article-title><source>Zookeys</source><day>21</day><month>8</month><year>2012</year><volume>2012</volume><issue>216</issue><fpage>23</fpage><lpage>42</lpage><pub-id pub-id-type="doi">10.3897/zookeys.216.3224</pub-id></mixed-citation></tp:treatment-meta><tp:nomenclature><tp:taxon-name>
                        <tp:taxon-name-part taxon-name-part-type="genus">Rhynchopsilopa</tp:taxon-name-part>
                        <tp:taxon-name-part taxon-name-part-type="species">guangdongensis</tp:taxon-name-part>
                    <object-id xmlns:xlink="http://www.w3.org/1999/xlink" xlink:type="simple">urn:lsid:zoobank.org:act:7523AD49-FB44-4FFD-AA17-A0A42894E659</object-id>
								<object-id xmlns:xlink="http://www.w3.org/1999/xlink" xlink:type="simple">http://species-id.net/wiki/Rhynchopsilopa_guangdongensis</object-id>
								</tp:taxon-name><tp:taxon-status xmlns:xlink="http://www.w3.org/1999/xlink" xlink:type="simple">sp. n.</tp:taxon-status><xref ref-type="fig" rid="F1">Figs 1–8</xref></tp:nomenclature><tp:treatment-sec sec-type="Diagnosis"><title>Diagnosis.</title><p>Body brownish yellow. Face subshiny, reddish orange; epistoma yellow; palpus brown, not stout at apex; arista with 8 dorsal rays. 1 pair of posts dc, sutural dc absent. Forecoxa yellowish, mid and hind coxae brownish yellow; femora yellow; tibia and tarsomeres 1–4 yellowish, tarsomere 5 dark. Forefemur with a row of pd and pv shorter than width of forefemur. Mesonotum and abdomen with short and sparse setulae. Costal vein index 0.45, M vein index 2.1. Male genitalia: epandrium narrow; hypandrium in ventral view hourglass-like, in lateral view shallow to nearly flat; postsurstylus tapered toward apex in lateral view; gonite/subepandrial plate shallowly sinuous, rod-like; phallapodeme vertically elongate, with short extended keel oriented more toward hypandrial attachment of phallapodeme.</p></tp:treatment-sec><tp:treatment-sec sec-type="Description"><title>Description.</title><p>Male. Body length 2.0–2.2 mm; wing length 2.3–2.4 mm.</p><p>Head subshiny, brownish red. Setulae and setae of head black; lateral vt as long as medial vt; 1 pair of strong oc; 1 pair of strong proclinate orb. Face subshiny, reddish orange; epistoma yellow; palpus brown. Gena with 1 strong seta. Arista with 8 dorsal rays.</p><p>Thorax subshiny, brown, with violet reflections; mesonotum dark brown, with short and sparse setulae; anepisternum and katepisternum brownish yellow. Thoracic setulae and setae black. 1 pair of posts dc, sutural dc absent; 2 rows of acr weak and short; posterior npl as long as anterior npl; anepisternum with 2 setae, length of ventral seta 2× that of dorsal seta; katepisternal seta weaker than ventral anepisternal seta; 1 weak sa, 1 strong ia; scutellum with 2 pairs of sc, apical sc stronger than lateral sc. Forecoxa yellowish, mid and hind coxae brownish yellow; femora yellow; tibiae and tarsomeres 1–4 yellowish, tarsomere 5 dark (<xref ref-type="fig" rid="F1">Figs 1–3</xref>). Forefemur with rows of pd and pv shorter than width of forefemur. Costal vein index 0.45, M vein index 2.1. Wing and veins yellowish. Haltere white.</p><p>Abdomen subshiny, brownish yellow, bearing short and sparse setulae. Male genitalia (<xref ref-type="fig" rid="F1">Figs 4–7</xref>): epandrium in lateral view (<xref ref-type="fig" rid="F1">Fig. 5</xref>) very thin, bearing long setae on entire length along posterior margin; cercus in posterior view (<xref ref-type="fig" rid="F1">Fig. 4</xref>) hemispherical; presurstylus greatly reduced; postsurstylus in posterior view (<xref ref-type="fig" rid="F1">Fig. 4</xref>) broader basally, thereafter shallowly sinuous, tapered to point, in lateral view (<xref ref-type="fig" rid="F1">Fig. 5</xref>) broad basally, evenly tapered at ventral margin, symmetrically sinuous at dorsal margin; aedeagus in posterior view (<xref ref-type="fig" rid="F1">Figs 4, 7</xref>) narrowly elongate, more so than postsurstylus, slightly arched <!--PageBreak--><!--PageBreak-->ventrally; phallapodeme in lateral view (<xref ref-type="fig" rid="F1">Fig. 5</xref>) vertically elongate with short extended keel oriented more toward hypandrial attachment of phallapodeme; subepandrial plate in posterior view (<xref ref-type="fig" rid="F1">Fig. 4</xref>) rod-like, shallowly curved, not attenuate medially; hypandrium in ventral view (<xref ref-type="fig" rid="F1">Fig. 6</xref>) hourglass-like, in lateral view (<xref ref-type="fig" rid="F1">Fig. 5</xref>) shallow to nearly flat.</p><p>Female. Body length 1.7–2.0 mm; wing length 2.3–2.5 mm. Similar to male. Female ventral receptacle as in <xref ref-type="fig" rid="F1">Fig 8</xref>.</p><fig id="F1" position="float" orientation="portrait"><label>Figures 1–8.</label><caption><p><italic><tp:taxon-name>Rhynchopsilopa guangdongensis</tp:taxon-name></italic> sp. n. (male) <bold>1</bold> foreleg <bold>2</bold> midleg <bold>3</bold> hindleg <bold>4</bold> terminalia (epandrium, cercus, postsurstyli, aedeagus), posterior view <bold>5</bold> terminalia (epandrium, cercus, postsurstyli, aedeagus, phallapodeme, gonite/subepandrial plate, hypandrium), lateral view <bold>6</bold> terminalia (surstyli, gonite/subepandrial plate and hypandrium), ventral view <bold>7</bold> aedeagus and phallapodeme, ventral view. (female) <bold>8</bold> Ventral receptacle.</p></caption><graphic xmlns:xlink="http://www.w3.org/1999/xlink" xlink:href="ZooKeys-216-023-g001.jpg" position="float" orientation="portrait" xlink:type="simple"/></fig></tp:treatment-sec><tp:treatment-sec sec-type="Specimens examined"><title>Specimens examined.</title><p>Holotype <bold>♂</bold>, Guangdong: Dapu, Fengxi National Nature Reserve, 28 Jul 2003, Xingyue Liu (CAU). Paratypes 1<bold>♀</bold>, same data as holotype (CAU); 1<bold>♂</bold>, 1<bold>♀</bold>, Guangdong: Dapu, Fengxi National Nature Reserve, 29 Jul 2003, Shuwen An (CAU &amp; USNM); 1<bold>♂</bold>, Guangdong: Dapu, Fengxi National Nature Reserve, 30 Jul 2003, Xingyue Liu (CAU); 1<bold>♀</bold>, Guangxi: Luocheng, Jiuwanshan National Nature Reserve, Yuxi, 28 Jul 2003, Lili Zhang (USNM).</p></tp:treatment-sec><tp:treatment-sec sec-type="Distribution"><title>Distribution. </title><p>China (Guangdong, Guangxi).</p></tp:treatment-sec><tp:treatment-sec sec-type="Etymology"><title>Etymology.</title><p>The species epithet is derived from the type locality, Guangdong.</p></tp:treatment-sec><tp:treatment-sec sec-type="Remarks"><title>Remarks.</title><p>This new species is similar to <italic><tp:taxon-name>Rhynchopsilopa pallipes</tp:taxon-name></italic> Wirth but may be distinguished from the latter by the reddish orange face, the costal vein index (0.45), the M vein index (2.1), and by the darkened 5th tarsomere. In <italic><tp:taxon-name>Rhynchopsilopa pallipes</tp:taxon-name></italic>, the face is yellow, the costal vein index is 0.59, the M vein index is 2.1, and all tarsi are yellow (<xref ref-type="bibr" rid="B12">Wirth 1968</xref>).</p></tp:treatment-sec><ref-list><ref id="B12"><mixed-citation xmlns:xlink="http://www.w3.org/1999/xlink" xlink:type="simple"><person-group><name name-style="western"><surname>Wirth</surname><given-names>WW</given-names></name></person-group> (<year>1968</year>)<article-title> The genus <italic>Rhynchopsilopa</italic> Hendel (Diptera: Ephydridae).</article-title><source>Annals of the Natal Museum </source><volume>20</volume>: <fpage>37</fpage>-<lpage>46</lpage>.</mixed-citation></ref></ref-list></tp:taxon-treatment>
