# Supplementary material for: A review of the species of Rhynchopsilopa Hendel from China (Diptera, Ephydridae)
Source: Zookeys. 2012 Aug 21;(216):23–42. doi: 10.3897/zookeys.216.3224 (PMC3426893; doi:10.3897/zookeys.216.3224)
Supplement: XML Treatment for Rhynchopsilopa huangkengensis [file zookeys.216.3224-treatment3.xml]

<!DOCTYPE tp:taxon-treatment
  PUBLIC "-//TaxonX//DTD Taxonomic Treatment Publishing DTD v0 20100105//EN" "tax-treatment-NSO.dtd">
<tp:taxon-treatment xmlns:tp="http://www.plazi.org/taxpub"><tp:treatment-meta><mixed-citation publication-type="journal"><person-group><name><surname>Zhang</surname><given-names>Junhua</given-names></name><name><surname>Yang</surname><given-names>Ding</given-names></name><name><surname>Mathis</surname><given-names>Wayne N.</given-names></name></person-group><article-title>A review of the species of Rhynchopsilopa Hendel  from China (Diptera, Ephydridae)</article-title><source>Zookeys</source><day>21</day><month>8</month><year>2012</year><volume>2012</volume><issue>216</issue><fpage>23</fpage><lpage>42</lpage><pub-id pub-id-type="doi">10.3897/zookeys.216.3224</pub-id></mixed-citation></tp:treatment-meta><tp:nomenclature><tp:taxon-name>
                        <tp:taxon-name-part taxon-name-part-type="genus">Rhynchopsilopa</tp:taxon-name-part>
                        <tp:taxon-name-part taxon-name-part-type="species">huangkengensis</tp:taxon-name-part>
                    <object-id xmlns:xlink="http://www.w3.org/1999/xlink" xlink:type="simple">urn:lsid:zoobank.org:act:504B5DEB-A780-4B96-BD4F-B0C356765374</object-id>
								<object-id xmlns:xlink="http://www.w3.org/1999/xlink" xlink:type="simple">http://species-id.net/wiki/Rhynchopsilopa_huangkengensis</object-id>
								</tp:taxon-name><tp:taxon-status xmlns:xlink="http://www.w3.org/1999/xlink" xlink:type="simple">sp. n.</tp:taxon-status><xref ref-type="fig" rid="F2">Figs 9–16</xref></tp:nomenclature><tp:treatment-sec sec-type="Diagnosis"><title>Diagnosis.</title><p>Body shiny black, with some bluish reflections. Face black, with blue reflections; palpus brownish yellow, moderate at apex; arista with 7–8 dorsal rays. 1 pair of posts dc, sutural dc absent. Forecoxa brown at extreme base, yellow at apex, mid and hind coxae brown; femora dark brown; tibiae and tarsomeres 1–4 yellowish, tarsomere 5 brown. Forefemur with rows of pd and pv, each about as long as width of forefemur; mid femur with a row of av, which are shorter than width of mid femur. Mesonotum and abdomen with short and sparse setulae. Costal vein index 0.43, M vein index 2.0; first costal section of male not thickened. Male genitalia: epandrium very thin, only slightly expanded ventrally; hypandrium in ventral view hourglass-like, with rounded anterior margin, in lateral view shallow to nearly flat; postsurstylus wide at base and slender at apex in lateral view; gonite/subepandrial plate slender, sinuous; phallapodeme with long, extended keel.</p></tp:treatment-sec><tp:treatment-sec sec-type="Description"><title>Description.</title><p>Male body length: 1.9–2.1 mm; wing length: 2.4–2.6 mm.</p><p>Head shiny black, with blue reflections. Setulae and setae of head black. Lateral vt as long as medial vt; 1 pair of strong oc; 1 pair of proclinate orb. Face black, with blue reflections; epistoma brownish yellow; palpus brownish yellow, moderate at apex. Gena with 1 strong seta. Arista with 7–8 dorsal rays<!--PageBreak-->.</p><p>Thorax shiny black, with blue reflections; mesonotum with short and sparse setulae. Thoracic setulae and setae black. 1 pair of posts dc, sutural dc absent; 2 rows of weak, short acr, posterior npl as long as anterior npl; katepisternal seta weaker than anepisternal seta; 1 weak sa, 1 strong ia; scutellum with 2 pairs of sc, apical sc stronger <!--PageBreak-->than lateral sc. Forecoxa brown at extreme base, yellow at apex, mid and hind coxae brown; femora dark brown; tibiae and tarsomeres 1–4 yellow, tarsomere 5 brown (<xref ref-type="fig" rid="F2">Figs 9–11</xref>). Forefemur with rows of pd and pv, each nearly as long as width of forefemur; mid femur with a row of av, which are shorter than width of mid femur. Costal vein index 0.43, M vein index 2.0; first costal section of male not thickened. Wing brownish yellow, veins brown. Haltere white.</p><p>Abdomen shiny black, with blue reflections, bearing short and sparse setulae. Male genitalia (<xref ref-type="fig" rid="F2">Figs 12–15</xref>): epandrium in posterior view (<xref ref-type="fig" rid="F2">Fig. 12</xref>) very thin, bearing long setae on ventral half along posterior margin; cercus in posterior view (<xref ref-type="fig" rid="F2">Fig. 12</xref>) narrowly lunate; presurstylus greatly reduced; postsurstylus in posterior view (<xref ref-type="fig" rid="F2">Fig. 12</xref>) broader basally, thereafter shallowly sinuous with a shallow, lateral bump, tapered to ventral point, in lateral view (<xref ref-type="fig" rid="F2">Fig. 13</xref>) more or less evenly broad on basal half, ventral half tapered to ventral point, more symmetrically angulate; aedeagus in posterior view (<xref ref-type="fig" rid="F2">Figs 12, 15</xref>) narrowly elongate, more so than postsurstylus, slightly arched on ventral ¼; phallapodeme in lateral view (<xref ref-type="fig" rid="F2">Fig. 13</xref>) transversely elongate, with long extended, more or less evenly thick keel; subepandrial plate in posterior view (<xref ref-type="fig" rid="F2">Fig. 12</xref>) rod-like, shallowly curved; hypandrium in ventral view (<xref ref-type="fig" rid="F2">Fig. 14</xref>) hourglass-like, with anterior margin rounded, in lateral view (<xref ref-type="fig" rid="F2">Fig. 13</xref>) shallow to nearly flat.</p><p>Female. Body length: 2.4–2.8 mm; wing length: 2.7–2.8 mm. Similar to male. Female ventral receptacle as in <xref ref-type="fig" rid="F2">Fig. 16</xref>.</p><fig id="F2" position="float" orientation="portrait"><label>Figures 9–16.</label><caption><p><italic><tp:taxon-name>Rhynchopsilopa huangkengensis</tp:taxon-name></italic> sp. n. (male) <bold>9</bold> foreleg <bold>10</bold> midleg <bold>11</bold> hindleg <bold>12</bold> terminalia (epandrium, cercus, postsurstyli, aedeagus), posterior view <bold>13</bold> terminalia (epandrium, cercus, postsurstyli, aedeagus, phallapodeme, gonite/subepandrial plate, hypandrium), lateral view <bold>14</bold> terminalia (presurstyli, postsurstyli, gonite/subepandrial plate, hypandrium), ventral view <bold>15</bold> aedeagus and phallapodeme, ventral view. (female) <bold>16</bold> Ventral receptacle.</p></caption><graphic xmlns:xlink="http://www.w3.org/1999/xlink" xlink:href="ZooKeys-216-023-g002.jpg" position="float" orientation="portrait" xlink:type="simple"/></fig></tp:treatment-sec><tp:treatment-sec sec-type="Specimens examined"><title>Specimens examined.</title><p>Holotype <bold>♂</bold>, Fujian: Huangkeng, Aotou, 2 May 2004, Xingxue Liu (CAU). Paratypes 1<bold>♀</bold>, same data as holotype (CAU); 1<bold>♂</bold>, 2<bold>♀♀</bold>, Fujian: Huangkeng, Aotou, 1 May 2004, Dakang Zhou (CAU); 1<bold>♂</bold>, Fujian: Huangkeng, Aotou, 2 May 2004, Lili Zhang (CAU); 1<bold>♂</bold>, 3<bold>♀♀</bold>, Guangdong: Dapu, Fengxi National Nature Reserve, 29 Jul 2003, Shuwen An (CAU); 2<bold>♂♂</bold>, Guangdong: Dapu, Fengxi National Nature Reserve, 28 Jul 2003, Xingyue Liu (CAU); 1<bold>♂</bold>, Guangdong: Nanling National Nature Reserve, Qinshuigu, 25 Aug 2005, Junhua Zhang (CAU); 2<bold>♂♂</bold>, Guangdong: Nanling National Nature Reserve, Shumuyuan, 8 May 2004, Mengqing Wang (CAU); 5<bold>♂♂</bold>, 9<bold>♀♀</bold>, Guangdong: Nanling National Nature Reserve, Shumuyuan, 8 May 2004, Yang Ding (CAU); 3<bold>♂♂</bold>, Guangdong: Shaoguan, Chebaling National Nature Reserve, 12 Jul 2003, Shuwen An (CAU); 9<bold>♂♂</bold>, 7<bold>♀♀</bold>, Guangxi: Jinxiu, Dayaoshan National Nature Reserve, Fenzhancun, 23 Jul 2005, Yajun Zhu (CAU &amp; USNM); 3<bold>♂♂</bold>, 2<bold>♀♀</bold>, Guangxi: Jinxiu, Dayaoshan National Nature Reserve, Hekou, 31 Jul 2005, Yajun Zhu (CAU); 5<bold>♂♂</bold>, 3<bold>♀♀</bold>, Guangxi: Jinxiu, Dayaoshan National Nature Reserve, Luoxiangcun, 28 Jul 2005, Yajun Zhu (CAU &amp; USNM); 2<bold>♂♂</bold>, Guizhou: Libo, Yaolancun, 12 Jun 2005, Junhua Zhang (CAU); 1<bold>♀</bold>, Fujian: Huangkeng, Aotou, 2 May 2004, Junhua Zhang (CAU); 2<bold>♀♀</bold>, Guangdong: Zengcheng, Nankunshan, 15 Jul 2003, Xingyue Liu (CAU).</p></tp:treatment-sec><tp:treatment-sec sec-type="Distribution"><title>Distribution.</title><p>China (Fujian, Guangdong, Guangxi, Guizhou).</p></tp:treatment-sec><tp:treatment-sec sec-type="Etymology"><title>Etymology.</title><p>The species epithet is derived from the type locality, Huangkeng.</p></tp:treatment-sec><tp:treatment-sec sec-type="Remarks"><title>Remarks.</title><p>This new species is similar to <italic><tp:taxon-name>Rhynchopsilopa magnicornis</tp:taxon-name></italic> Hendel, but may be distinguished from the latter by the following characters: palpus brownish, forecoxa with a brown base, costal vein index 0.43, M vein index 2.0, and costal section I of the male<!--PageBreak--> not thickened. In <italic><tp:taxon-name>Rhynchopsilopa fuscipennis</tp:taxon-name></italic> Wirth, the palpus is yellowish, the forecoxa is yellowish, the costal vein index is 0.50, the M vein index is 2.2; and the costal section I of the male is thickened (<xref ref-type="bibr" rid="B12">Wirth 1968</xref>).</p></tp:treatment-sec><ref-list><ref id="B12"><mixed-citation xmlns:xlink="http://www.w3.org/1999/xlink" xlink:type="simple"><person-group><name name-style="western"><surname>Wirth</surname><given-names>WW</given-names></name></person-group> (<year>1968</year>)<article-title> The genus <italic>Rhynchopsilopa</italic> Hendel (Diptera: Ephydridae).</article-title><source>Annals of the Natal Museum </source><volume>20</volume>: <fpage>37</fpage>-<lpage>46</lpage>.</mixed-citation></ref></ref-list></tp:taxon-treatment>
