# Supplementary material for: A review of the species of Rhynchopsilopa Hendel from China (Diptera, Ephydridae)
Source: Zookeys. 2012 Aug 21;(216):23–42. doi: 10.3897/zookeys.216.3224 (PMC3426893; doi:10.3897/zookeys.216.3224)
Supplement: XML Treatment for Rhynchopsilopa jinxiuensis [file zookeys.216.3224-treatment4.xml]

<!DOCTYPE tp:taxon-treatment
  PUBLIC "-//TaxonX//DTD Taxonomic Treatment Publishing DTD v0 20100105//EN" "tax-treatment-NSO.dtd">
<tp:taxon-treatment xmlns:tp="http://www.plazi.org/taxpub"><tp:treatment-meta><mixed-citation publication-type="journal"><person-group><name><surname>Zhang</surname><given-names>Junhua</given-names></name><name><surname>Yang</surname><given-names>Ding</given-names></name><name><surname>Mathis</surname><given-names>Wayne N.</given-names></name></person-group><article-title>A review of the species of Rhynchopsilopa Hendel  from China (Diptera, Ephydridae)</article-title><source>Zookeys</source><day>21</day><month>8</month><year>2012</year><volume>2012</volume><issue>216</issue><fpage>23</fpage><lpage>42</lpage><pub-id pub-id-type="doi">10.3897/zookeys.216.3224</pub-id></mixed-citation></tp:treatment-meta><tp:nomenclature><tp:taxon-name>
                        <tp:taxon-name-part taxon-name-part-type="genus">Rhynchopsilopa</tp:taxon-name-part>
                        <tp:taxon-name-part taxon-name-part-type="species">jinxiuensis</tp:taxon-name-part>
                    <object-id xmlns:xlink="http://www.w3.org/1999/xlink" xlink:type="simple">urn:lsid:zoobank.org:act:B2503CA3-0586-4EA1-8B9D-BE5883B33E2C</object-id>
								<object-id xmlns:xlink="http://www.w3.org/1999/xlink" xlink:type="simple">http://species-id.net/wiki/Rhynchopsilopa_jinxiuensis</object-id>
								</tp:taxon-name><tp:taxon-status xmlns:xlink="http://www.w3.org/1999/xlink" xlink:type="simple">sp. n.</tp:taxon-status><xref ref-type="fig" rid="F3">Figs 17–24</xref></tp:nomenclature><tp:treatment-sec sec-type="Diagnosis"><title>Diagnosis.</title><p>Body shiny black, with blue reflections. Face white; palpus white, stout at apex; arista with ten dorsal rays. 1 pair of posts dc, sutural dc absent. Forecoxa yellowish, mid and hind coxae brownish yellow; femora dark brown; tibiae and tarsomeres 1–4 yellowish, tarsomere 5 dark. Forefemur with strong pd and pv, each long, about twice width of forefemur; mid femur with a row of strong av. Mesonotum and abdomen with long and numerous setulae. Costal vein index 0.30, M vein index 2.0. Male genitalia: epandrium moderately wide, especially subventrally; hypandrium in ventral view anchor-like, in lateral view with narrow base and expanded anterior extension; postsurstylus with ventral half bearing a long, narrow process extended from anteroventral angle of basal portion, forming a long, curved anterior margin; gonite thick at base and slender at apex in ventral view; phallapodeme with arched base, extended keel narrow, elongate, width of keel somewhat uniform.</p></tp:treatment-sec><tp:treatment-sec sec-type="Description"><title>Description.</title><p>Male body length: 2.1–2.4 mm; wing length: 2.8–3.0 mm.</p><p>Head shiny black, with blue reflections. Setulae and setae of head black. Lateral vt as long as medial vt; 1 pair of strong oc; 1 pair of lateroclinate orb. Face, epistoma, and palpus white, the latter stout at apex. Gena with 1 strong seta. Arista with 10 dorsal rays.</p><p>Thorax shiny black, with blue reflections; mesonotum with long and numerous setulae. Thoracic setulae and setae black. 1 pair of posts dc, sutural dc absent; 2 rows of long and numerous acr; posterior npl as long as anterior npl; katepisternal seta weaker than anepisternal seta; 1 weak sa, 1 strong ia; scutellum with 2 pairs of sc, apical sc stronger than lateral sc. Forecoxa yellowish, mid and hind coxae brownish yellow; femora dark brown; tibiae and tarsomeres 1–4 yellowish, tarsomere 5 dark (<xref ref-type="fig" rid="F3">Figs 17–19</xref>). Forefemur with strong pd and pv, each long, about 2× width of forefemur; mid femur with a row of strong av. Costal vein index 0.30, M vein index 2.0. Wing brownish yellow, veins brown. Haltere white.</p><p>Abdomen shiny black, with blue reflections. Abdomen with long and numerous setulae. Male genitalia (<xref ref-type="fig" rid="F3">Figs 20–23</xref>): epandrium in lateral view (<xref ref-type="fig" rid="F3">Fig. 21</xref>) moderately thin, bearing long setae on ventral portion, along posterior margin; cercus in posterior view (<xref ref-type="fig" rid="F3">Fig. 20</xref>) hemispherical; presurstylus small, in posterior view parallelogram-like (<xref ref-type="fig" rid="F3">Fig. 20</xref>), with acute angle ventrad, less than ½ length of postsurstylus; postsurstylus in posterior view (<xref ref-type="fig" rid="F3">Fig. 20</xref>) broader basally, thereafter tapered to ventral point, concave curve at outer margin and convex curve at inner margin, bearing setulae, in lateral view (<xref ref-type="fig" rid="F3">Fig. 21</xref>) with basal half roughly triangular, slightly tapered ventrally, ventral half bear<!--PageBreak-->ing a long, narrow process extended from anteroventral angle of basal portion, forming a long, curved anterior margin; aedeagus in posterior view (<xref ref-type="fig" rid="F3">Figs 20, 23</xref>) narrowly elongate, more so than postsurstylus, slightly splayed latero-ventrally; phallapodeme in lateral view (<xref ref-type="fig" rid="F3">Fig. 21</xref>) with arched base, extended keel narrow, elongate, width of keel<!--PageBreak--> somewhat uniform; subepandrial plate in posterior view (<xref ref-type="fig" rid="F3">Fig. 20</xref>) rod-like, curved, attenuate medially; hypandrium in ventral view (<xref ref-type="fig" rid="F3">Fig. 22</xref>) anchor-like, in lateral view (<xref ref-type="fig" rid="F3">Fig. 21</xref>) with narrow base and expanded anterior extension.</p><p>Female. Body length: 2.3–2.4 mm; wing length: 2.8–3.0 mm. Similar to male. Female ventral receptacle as in <xref ref-type="fig" rid="F3">Fig. 24</xref>.</p><fig id="F3" position="float" orientation="portrait"><label>Figures 17–24.</label><caption><p><italic><tp:taxon-name>Rhynchopsilopa jinxiuensis</tp:taxon-name></italic> sp. n. (male) <bold>17</bold> foreleg <bold>18</bold> midleg <bold>19</bold> hindleg <bold>20</bold> terminalia (epandrium, cercus, presurstyli, postsurstyli, aedeagus), posterior view <bold>21</bold> terminalia (epandrium, cercus, presurstylus, postsurstylis, aedeagus, phallapodeme, gonite/subepandrial plate, hypandrium), lateral view <bold>22</bold> terminalia (surstyli, gonite/subepandrial plate, hypandrium), ventral view <bold>23</bold> aedeagus and phallapodeme, ventral view. (female) <bold>24</bold> Ventral receptacle.</p></caption><graphic xmlns:xlink="http://www.w3.org/1999/xlink" xlink:href="ZooKeys-216-023-g003.jpg" position="float" orientation="portrait" xlink:type="simple"/></fig></tp:treatment-sec><tp:treatment-sec sec-type="Specimens examined"><title>Specimens examined.</title><p>Holotype <bold>♂</bold>, Guangxi: Jinxiu, Dayaoshan National Nature Reserve, Luoxiangcun, 28 Jul 2005, Yajun Zhu (CAU). Paratypes 25 <bold>♂♂</bold>, 1<bold>♀</bold>, same data as holotype (CAU &amp; USNM); 1<bold>♂</bold>, 1<bold>♀</bold>, Guangdong: Dapu, Fengxi National Nature Reserve, 29 Jul 2003, Shuwen An (CAU); 2 <bold>♂♂</bold>, Guangxi: Jinxiu, Dayaoshan National Nature Reserve, Hekou, 31 Jul 2005, Yajun Zhu (CAU).</p></tp:treatment-sec><tp:treatment-sec sec-type="Distribution"><title>Distribution.</title><p>China (Guangdong, Guangxi).</p></tp:treatment-sec><tp:treatment-sec sec-type="Etymology"><title>Etymology.</title><p>The species epithet is derived from the type locality, Jinxiu.</p></tp:treatment-sec><tp:treatment-sec sec-type="Remarks"><title>Remarks.</title><p>This new species is similar to <italic><tp:taxon-name>Rhynchopsilopa fuscipennis</tp:taxon-name></italic> Wirth, from which it may be distinguished by having 10 dorsal aristal rays, costal vein index of 0.30, and M vein index of 2.0. In <italic><tp:taxon-name>Rhynchopsilopa fuscipennis</tp:taxon-name></italic> Wirth, the arista has 7 dorsal rays, the costal vein index is 0.50, and the M vein index is 1.8 (<xref ref-type="bibr" rid="B12">Wirth 1968</xref>).</p></tp:treatment-sec><ref-list><ref id="B12"><mixed-citation xmlns:xlink="http://www.w3.org/1999/xlink" xlink:type="simple"><person-group><name name-style="western"><surname>Wirth</surname><given-names>WW</given-names></name></person-group> (<year>1968</year>)<article-title> The genus <italic>Rhynchopsilopa</italic> Hendel (Diptera: Ephydridae).</article-title><source>Annals of the Natal Museum </source><volume>20</volume>: <fpage>37</fpage>-<lpage>46</lpage>.</mixed-citation></ref></ref-list></tp:taxon-treatment>
