# Supplementary material for: A review of the species of Rhynchopsilopa Hendel from China (Diptera, Ephydridae)
Source: Zookeys. 2012 Aug 21;(216):23–42. doi: 10.3897/zookeys.216.3224 (PMC3426893; doi:10.3897/zookeys.216.3224)
Supplement: XML Treatment for Rhynchopsilopa longicornis [file zookeys.216.3224-treatment5.xml]

<!DOCTYPE tp:taxon-treatment
  PUBLIC "-//TaxonX//DTD Taxonomic Treatment Publishing DTD v0 20100105//EN" "tax-treatment-NSO.dtd">
<tp:taxon-treatment xmlns:tp="http://www.plazi.org/taxpub"><tp:treatment-meta><mixed-citation publication-type="journal"><person-group><name><surname>Zhang</surname><given-names>Junhua</given-names></name><name><surname>Yang</surname><given-names>Ding</given-names></name><name><surname>Mathis</surname><given-names>Wayne N.</given-names></name></person-group><article-title>A review of the species of Rhynchopsilopa Hendel  from China (Diptera, Ephydridae)</article-title><source>Zookeys</source><day>21</day><month>8</month><year>2012</year><volume>2012</volume><issue>216</issue><fpage>23</fpage><lpage>42</lpage><pub-id pub-id-type="doi">10.3897/zookeys.216.3224</pub-id></mixed-citation></tp:treatment-meta><tp:nomenclature><tp:taxon-name>
                        <tp:taxon-name-part taxon-name-part-type="genus">Rhynchopsilopa</tp:taxon-name-part>
                        <tp:taxon-name-part taxon-name-part-type="species">longicornis</tp:taxon-name-part>
                    <object-id xmlns:xlink="http://www.w3.org/1999/xlink" xlink:type="simple">http://species-id.net/wiki/Rhynchopsilopa_longicornis</object-id>
								</tp:taxon-name><tp:taxon-authority>(Okada)</tp:taxon-authority><xref ref-type="fig" rid="F4">Figs 25–32</xref><tp:nomenclature-citation-list><tp:nomenclature-citation><tp:taxon-name>Lissodrosophila longicornis</tp:taxon-name><comment><xref ref-type="bibr" rid="B11">Okada 1966</xref>: 45 [Nepal. Taplejung District, below Sangu; HT ♂, BMNH].</comment></tp:nomenclature-citation><tp:nomenclature-citation><tp:taxon-name>Rhynchopsilopa longicornis</tp:taxon-name><comment>. –<xref ref-type="bibr" rid="B1">Cogan and Wirth 1977</xref>: 330 [Oriental catalog; generic combination]. –<xref ref-type="bibr" rid="B9">Mathis and Zatwarnicki 1995</xref>: 48 [world catalog].</comment></tp:nomenclature-citation><tp:nomenclature-citation><tp:taxon-name>Rhynchopsilopa coei</tp:taxon-name><comment><xref ref-type="bibr" rid="B12">Wirth 1968</xref>: 41 [Nepal. Taplejung: North of Sangu (5000 ft); HT ♀, BMNH]. –<xref ref-type="bibr" rid="B1">Cogan and Wirth 1977</xref>: 330 [synonymy].</comment></tp:nomenclature-citation></tp:nomenclature-citation-list></tp:nomenclature><tp:treatment-sec sec-type="Diagnosis"><title>Diagnosis.</title><p>Face shiny black, with blue reflections; palpus yellow; epistoma brownish yellow; arista with 9 dorsal rays. 1 pair of posts dc, sutural dc absent. Forecoxa brown at extreme base, mid and hind coxae brown; forefemur yellow, mid and hind femora dark brown at base; tibiae and tarsomeres 1–4 yellowish, tarsomere 5 dark. Forefemur with pd and pv, about as long as width of forefemur; mid femur with a row of av. Mesonotum and abdomen with short and sparse setulae. Costal vein index 0.50, M vein index 2.2. Male genitalia: epandrium narrow; hypandrium in ventral view hourglass-like, with anterior margin shallowly rounded, in lateral view shallow to nearly flat; postsurstylus tapered toward apex in lateral view; gonite/subepandrial plate slightly thick; phallapodeme with process at middle in lateral view.</p></tp:treatment-sec><tp:treatment-sec sec-type="Description"><title>Description.</title><p>Male body length: 1.8–2.0 mm; wing length: 2.1–2.4 mm.</p><p>Head shiny black, with blue reflections. Setulae and setae of head black. Lateral vt as long as medial vt; 1 pair of strong oc; 1 pair of proclinate orb. Face shiny black, with <!--PageBreak--><!--PageBreak-->blue reflections; palpus yellow, stout at apex; epistoma brownish yellow. Gena with 1 strong seta. Arista with 9 dorsal rays.</p><p>Thorax shiny black, with blue reflections; mesonotum with short and sparse setulae. Thoracic setulae and setae black. 1 pair of posts dc, sutural dc absent; 2 rows of weak and short acr; posterior npl as long as anterior npl; anepisternum with 2 strong setae; 1 strong katepisternal seta, weaker than anepisternal seta; 1 weak sa, 1 strong ia seta; scutellum with 2 pairs of sc, apical sc stronger than lateral sc. Forecoxa yellow, with brown extreme base, mid and hind coxae brown; forefemur yellow, mid and hind femora dark brown, with yellow apex; tibiae and tarsomeres 1–4 yellowish, tarsomere 5 dark (<xref ref-type="fig" rid="F4">Figs 25–27</xref>). Forefemur with rows of pd and pv, about as long as width of forefemur; mid femur with a row of av. Costal vein index 0.50, M vein index 2.2. Wing brownish yellow, veins brown. Haltere white.</p><p>Abdomen shiny black, with blue reflections. Abdomen with long and numerous setulae. Male genitalia (<xref ref-type="fig" rid="F4">Figs 28–31</xref>): epandrium in lateral view (<xref ref-type="fig" rid="F4">Fig. 29</xref>) very thin, bearing long setae on entire length along posterior margin; cercus in posterior view (<xref ref-type="fig" rid="F4">Fig. 28</xref>) hemispherical; presurstylus greatly reduced; postsurstylus in posterior view (<xref ref-type="fig" rid="F4">Fig. 28</xref>) evenly broad on basal half, thereafter tapered to ventral point, medial surface of ventral half shallowly concave, in lateral view (<xref ref-type="fig" rid="F4">Fig. 29</xref>) more or less evenly tapered and smoothly sinuous from broad base to pointed apex; aedeagus in posterior view (<xref ref-type="fig" rid="F4">Figs 28, 31</xref>) narrowly elongate, more so than postsurstylus, ventral extensions nearly straight; phallapodeme in lateral view (<xref ref-type="fig" rid="F4">Fig. 29</xref>) transversely elongate with long extended, more or less evenly thick keel; subepandrial plate in ventral view (<xref ref-type="fig" rid="F4">Fig. 30</xref>) slightly thick; hypandrium in ventral view (<xref ref-type="fig" rid="F4">Fig. 30</xref>) hourglass-like, with anterior margin shallowly rounded, in lateral view (<xref ref-type="fig" rid="F4">Fig. 29</xref>) shallow to nearly flat.</p><p>Female. Body length: 1.9–2.0 mm; wing length: 2.3–2.4 mm. Similar to male. Female ventral receptacle as in <xref ref-type="fig" rid="F4">Fig. 32</xref>.</p><fig id="F4" position="float" orientation="portrait"><label>Figures 25–32.</label><caption><p><italic><tp:taxon-name>Rhynchopsilopa longicornis</tp:taxon-name></italic> (Okada) (male) <bold>25</bold> foreleg <bold>26</bold> midleg <bold>27</bold> hindleg <bold>28</bold> terminalia (epandrium, cercus, postsurstyli, aedeagus), posterior view <bold>29</bold> terminalia (epandrium, cercus, postsurstylus, aedeagus, phallapodeme, gonite/subepandrial plate, hypandrium), lateral view <bold>30</bold> terminalia (presurstyli, postsurstyli, gonite/subepandrial plate, hypandrium), ventral view <bold>31</bold> aedeagus and phallapodeme, ventral view. (female) <bold>32</bold> Ventral receptacle.</p></caption><graphic xmlns:xlink="http://www.w3.org/1999/xlink" xlink:href="ZooKeys-216-023-g004.jpg" position="float" orientation="portrait" xlink:type="simple"/></fig></tp:treatment-sec><tp:treatment-sec sec-type="Specimens examined"><title>Specimens examined.</title><p>1<bold>♂</bold>, Guangdong: Dapu, Fengxi National Nature Reserve, 29 Jul 2003, Shuwen An (CAU); 4<bold>♂♂</bold>, 2<bold>♀♀</bold>, Guangdong: Dapu, Fengxi National Nature Reserve, 28 Jul 2003, Xingyue Liu (CAU); 1<bold>♂</bold>, Guangdong: Shixing, Chebaling National Nature Reserve, 10 Jul 2003, Xingyue Liu (CAU); 4<bold>♂♂</bold>, Guangdong: Wuhua, Qimuzhang, 31 Jul 2003, Shuwen An (CAU); 1<bold>♂</bold>, Guangxi: Luocheng, Jiuwanshanyuxi, 28 Jul 2003, Lili Zhang (CAU); 1<bold>♀</bold>, Fujian: Huangkeng, Aotou, 2 May 2004, Xingyue Liu (CAU); 2<bold>♀♀</bold>, Guangdong: Dapuxian, Fengxi National Nature Reserve, 30 Jul 2003, Xingyue Liu (CAU).</p></tp:treatment-sec><tp:treatment-sec sec-type="Distribution"><title>Distribution.</title><p>China (Fujian, Guangdong, Guangxi); Nepal.</p></tp:treatment-sec><ref-list><ref id="B11"><mixed-citation xmlns:xlink="http://www.w3.org/1999/xlink" xlink:type="simple"><person-group><name name-style="western"><surname>Okada</surname><given-names>T</given-names></name></person-group> (<year>1966</year>)<source> Diptera from Nepal, Cryptochaetidae, Diastatidae, and Drosophilidae, Bulletin of the British Museum (Natural History), Entomology, supplement, 6: 1–129.</source></mixed-citation></ref><ref id="B1"><mixed-citation xmlns:xlink="http://www.w3.org/1999/xlink" xlink:type="simple"><person-group><name name-style="western"><surname>Cogan</surname><given-names>BH</given-names></name><name name-style="western"><surname>Wirth</surname><given-names>WW</given-names></name></person-group> (<year>1977</year>)<article-title> Family Ephydridae.</article-title> In: <person-group><name name-style="western"><surname>Delfinado</surname><given-names>MD</given-names></name><name name-style="western"><surname>Hardy</surname><given-names>DE</given-names></name></person-group> (<role>Eds</role>). <issue-title>A catalogue of the Diptera of the Oriental Region.</issue-title><source>Volume III. Suborder Cyclorrhapha (excluding Division Aschiza). University Press of Hawaii, Honolulu</source>: <fpage>321</fpage>-<lpage>339</lpage>.</mixed-citation></ref><ref id="B9"><mixed-citation xmlns:xlink="http://www.w3.org/1999/xlink" xlink:type="simple"><person-group><name name-style="western"><surname>Mathis</surname><given-names>WN</given-names></name><name name-style="western"><surname>Zatwarnicki</surname><given-names>T</given-names></name></person-group> (<year>1995</year>)<source> A world catalog of the shore flies (Diptera: Ephydridae). Memoirs on Entomology, International 4, vi+423 pp.</source></mixed-citation></ref><ref id="B12"><mixed-citation xmlns:xlink="http://www.w3.org/1999/xlink" xlink:type="simple"><person-group><name name-style="western"><surname>Wirth</surname><given-names>WW</given-names></name></person-group> (<year>1968</year>)<article-title> The genus <italic>Rhynchopsilopa</italic> Hendel (Diptera: Ephydridae).</article-title><source>Annals of the Natal Museum </source><volume>20</volume>: <fpage>37</fpage>-<lpage>46</lpage>.</mixed-citation></ref></ref-list></tp:taxon-treatment>
