# Supplementary material for: A review of the species of Rhynchopsilopa Hendel from China (Diptera, Ephydridae)
Source: Zookeys. 2012 Aug 21;(216):23–42. doi: 10.3897/zookeys.216.3224 (PMC3426893; doi:10.3897/zookeys.216.3224)
Supplement: XML Treatment for Rhynchopsilopa magnicornis [file zookeys.216.3224-treatment6.xml]

<!DOCTYPE tp:taxon-treatment
  PUBLIC "-//TaxonX//DTD Taxonomic Treatment Publishing DTD v0 20100105//EN" "tax-treatment-NSO.dtd">
<tp:taxon-treatment xmlns:tp="http://www.plazi.org/taxpub"><tp:treatment-meta><mixed-citation publication-type="journal"><person-group><name><surname>Zhang</surname><given-names>Junhua</given-names></name><name><surname>Yang</surname><given-names>Ding</given-names></name><name><surname>Mathis</surname><given-names>Wayne N.</given-names></name></person-group><article-title>A review of the species of Rhynchopsilopa Hendel  from China (Diptera, Ephydridae)</article-title><source>Zookeys</source><day>21</day><month>8</month><year>2012</year><volume>2012</volume><issue>216</issue><fpage>23</fpage><lpage>42</lpage><pub-id pub-id-type="doi">10.3897/zookeys.216.3224</pub-id></mixed-citation></tp:treatment-meta><tp:nomenclature><tp:taxon-name>
                        <tp:taxon-name-part taxon-name-part-type="genus">Rhynchopsilopa</tp:taxon-name-part>
                        <tp:taxon-name-part taxon-name-part-type="species">magnicornis</tp:taxon-name-part>
                    <object-id xmlns:xlink="http://www.w3.org/1999/xlink" xlink:type="simple">http://species-id.net/wiki/Rhynchopsilopa_magnicornis</object-id>
								</tp:taxon-name><tp:taxon-authority>Hendel</tp:taxon-authority><xref ref-type="fig" rid="F5">Figs 33–39</xref><tp:nomenclature-citation-list><tp:nomenclature-citation><tp:taxon-name>Rhynchopsilopa magnicornis</tp:taxon-name><comment><xref ref-type="bibr" rid="B5">Hendel 1913</xref>: 96 [Taiwan. Kankau, Paroe, N Paiwan District; ST ♂ &amp; ♀, DEI]. –<xref ref-type="bibr" rid="B1">Cogan and Wirth 1977</xref>: 330 [Oriental catalog]. –<xref ref-type="bibr" rid="B9">Mathis and Zatwarnicki 1995</xref>: 48 [world catalog]<!--PageBreak--><!--PageBreak-->.</comment></tp:nomenclature-citation><tp:nomenclature-citation><tp:taxon-name>Rhynchopsilopa rugosiscutata</tp:taxon-name><comment><xref ref-type="bibr" rid="B2">de Meijere 1916</xref>: 267 [Indonesia. Java: “G. Ungaran”; HT ♂, ZMA]. –<xref ref-type="bibr" rid="B12">Wirth 1968</xref>: 43 [synonymy].</comment></tp:nomenclature-citation></tp:nomenclature-citation-list></tp:nomenclature><tp:treatment-sec sec-type="Diagnosis"><title>Diagnosis.</title><p>Face brownish, epistome yellowish; palpus yellowish, short, distally stout; mesonotum metallic bluish violet, with sparse squamose pubescence; sutural dc absent; legs dark brown, forecoxa, tibiae, extreme apices of femora, and tarsomeres 1–4 yellowish; wing slightly brownish; costal vein index 0.33, M vein index 2.2; haltere whitish (<xref ref-type="bibr" rid="B12">Wirth 1968</xref>).</p></tp:treatment-sec><tp:treatment-sec sec-type="Description"><title>Description.</title><p>Male body length: 1.7–1.8 mm; wing length: 2.8–3.0 mm.</p><p>Head shiny black, with blue reflections. Setulae and setae of head black. Lateral vt as long as medial vt; 1 pair of strong oc; 1 pair of proclinate orb. Face and palpus yellow, the latter stout at apex; epistoma yellow. Gena with 1 strong seta. Arista with 8–9 dorsal rays.</p><p>Thorax shiny black, with blue reflections; mesonotum with long and numerous setulae. Thoracic setulae and setae black. 1 pair of posts dc, sutural dc absent; 2 rows of acr long and numerous; posterior npl as long as anterior npl; katepisternal seta weaker than anepisternal seta; 1 weak sa, 1 strong ia; scutellum with 2 pairs of sc, apical sc stronger than lateral sc. Forecoxa yellowish, mid and hind coxae brownish yellow; femora dark brown; tibiae and tarsomeres 1–4 yellowish, tarsomere 5 dark (<xref ref-type="fig" rid="F5">Figs 33–35</xref>). Forefemur with strong pv, about two times longer than width of forefemur; mid femur with a row of strong av. Costal vein index 0.33, M vein index 2.2. Wing brownish yellow, veins brown. Haltere yellow.</p><p>Abdomen shiny black, with blue reflections. Abdomen with long and numerous setulae. Male genitalia (<xref ref-type="fig" rid="F5">Figs 36–39</xref>): epandrium in lateral view (<xref ref-type="fig" rid="F5">Fig. 37</xref>) slightly wide, bearing long setae on ventral 2/3 along posterior margin; cercus in posterior view (<xref ref-type="fig" rid="F5">Fig. 36</xref>) narrowly hemispherical; presurstylus greatly reduced; postsurstylus in posterior view (<xref ref-type="fig" rid="F5">Fig. 36</xref>) robust, broader basally, thereafter unevenly tapered to pointed apex, medial margin deeply sinuous, in lateral view (<xref ref-type="fig" rid="F5">Fig. 37</xref>) with basal half roughly triangular, slightly tapered ventrally, ventral half bearing a long, narrow process extended from anteroventral angle of basal portion, forming a long, slightly curved process from ventroanterior margin of basal portion, with a posterior knob at juncture of basal and ventral portions along porterior margin; aedeagus in posterior view (<xref ref-type="fig" rid="F5">Figs 36, 39</xref>) narrowly elongate, more so than postsurstylus, ventrally extended process nearly straight; phallapodeme in lateral view (<xref ref-type="fig" rid="F5">Fig. 37</xref>) transversely elongate with long extended, more or less evenly thick keel; subepandrial plate in ventral view (<xref ref-type="fig" rid="F5">Fig. 38</xref>) subquadrangular; hypandrium in ventral view (<xref ref-type="fig" rid="F5">Fig. 38</xref>) hourglass-like, with anterior margin broadly rounded, in lateral view (<xref ref-type="fig" rid="F5">Fig. 37</xref>) deeply pocket-like, bowl shaped.</p><fig id="F5" position="float" orientation="portrait"><label>Figures 33–39.</label><caption><p><italic><tp:taxon-name>Rhynchopsilopa magnicornis</tp:taxon-name></italic> Hendel(male) <bold>33</bold> foreleg <bold>34</bold> midleg <bold>35</bold> hindleg <bold>36</bold> terminalia (epandrium, cercus, postsurstyli, aedeagus), posterior view <bold>37</bold> terminalia (epandrium, cercus, postsurstylus, aedeagus, phallapodeme, gonite/subepandrial plate, hypandrium), lateral view <bold>38</bold> terminalia (presurstyli, postsurstyli, gonite/subepandrial plate, hypandrium), ventral view <bold>39</bold> aedeagus and phallapodeme, ventral view.</p></caption><graphic xmlns:xlink="http://www.w3.org/1999/xlink" xlink:href="ZooKeys-216-023-g005.jpg" position="float" orientation="portrait" xlink:type="simple"/></fig></tp:treatment-sec><tp:treatment-sec sec-type="Specimens examined"><title>Specimens examined.</title><p>3<bold>♂♂</bold>, India: Meghalaga Nongph-Forest, 25–28 Apr 1980, A. Freidberg (CAU).</p></tp:treatment-sec><tp:treatment-sec sec-type="Distribution"><title>Distribution.</title><p>China (Taiwan), India, Indonesia (Java, Sumatra), Malaysia, Philippines (Mindanao, Tawi Tawi), Thailand.</p></tp:treatment-sec><ref-list><ref id="B5"><mixed-citation xmlns:xlink="http://www.w3.org/1999/xlink" xlink:type="simple"><person-group><name name-style="western"><surname>Hendel</surname><given-names>F</given-names></name></person-group> (<year>1913</year>)<article-title> Acalyptrate Musciden (Dipt.) II.</article-title> In: <issue-title>H. Sauter’s Formosa-Ausbeute.</issue-title><source>Supplementa Entomologica </source><volume>2</volume>: <fpage>77</fpage>-<lpage>112</lpage>.</mixed-citation></ref><ref id="B1"><mixed-citation xmlns:xlink="http://www.w3.org/1999/xlink" xlink:type="simple"><person-group><name name-style="western"><surname>Cogan</surname><given-names>BH</given-names></name><name name-style="western"><surname>Wirth</surname><given-names>WW</given-names></name></person-group> (<year>1977</year>)<article-title> Family Ephydridae.</article-title> In: <person-group><name name-style="western"><surname>Delfinado</surname><given-names>MD</given-names></name><name name-style="western"><surname>Hardy</surname><given-names>DE</given-names></name></person-group> (<role>Eds</role>). <issue-title>A catalogue of the Diptera of the Oriental Region.</issue-title><source>Volume III. Suborder Cyclorrhapha (excluding Division Aschiza). University Press of Hawaii, Honolulu</source>: <fpage>321</fpage>-<lpage>339</lpage>.</mixed-citation></ref><ref id="B9"><mixed-citation xmlns:xlink="http://www.w3.org/1999/xlink" xlink:type="simple"><person-group><name name-style="western"><surname>Mathis</surname><given-names>WN</given-names></name><name name-style="western"><surname>Zatwarnicki</surname><given-names>T</given-names></name></person-group> (<year>1995</year>)<source> A world catalog of the shore flies (Diptera: Ephydridae). Memoirs on Entomology, International 4, vi+423 pp.</source></mixed-citation></ref><ref id="B2"><mixed-citation xmlns:xlink="http://www.w3.org/1999/xlink" xlink:type="simple"><person-group><name name-style="western"><surname>de Meijere</surname><given-names>JCH</given-names></name></person-group> (<year>1916</year>)<article-title> Studien über südostasiatische Dipteren XII. Javanische Dolichopodiden und Ephydriden.</article-title><source>Tijdschrift voor Entomologie </source><volume>59</volume>: <fpage>225</fpage>-<lpage>273</lpage>.</mixed-citation></ref><ref id="B12"><mixed-citation xmlns:xlink="http://www.w3.org/1999/xlink" xlink:type="simple"><person-group><name name-style="western"><surname>Wirth</surname><given-names>WW</given-names></name></person-group> (<year>1968</year>)<article-title> The genus <italic>Rhynchopsilopa</italic> Hendel (Diptera: Ephydridae).</article-title><source>Annals of the Natal Museum </source><volume>20</volume>: <fpage>37</fpage>-<lpage>46</lpage>.</mixed-citation></ref></ref-list></tp:taxon-treatment>
