# Supplementary material for: A review of the species of Rhynchopsilopa Hendel from China (Diptera, Ephydridae)
Source: Zookeys. 2012 Aug 21;(216):23–42. doi: 10.3897/zookeys.216.3224 (PMC3426893; doi:10.3897/zookeys.216.3224)
Supplement: XML Treatment for Rhynchopsilopa shixingensis [file zookeys.216.3224-treatment7.xml]

<!DOCTYPE tp:taxon-treatment
  PUBLIC "-//TaxonX//DTD Taxonomic Treatment Publishing DTD v0 20100105//EN" "tax-treatment-NSO.dtd">
<tp:taxon-treatment xmlns:tp="http://www.plazi.org/taxpub"><tp:treatment-meta><mixed-citation publication-type="journal"><person-group><name><surname>Zhang</surname><given-names>Junhua</given-names></name><name><surname>Yang</surname><given-names>Ding</given-names></name><name><surname>Mathis</surname><given-names>Wayne N.</given-names></name></person-group><article-title>A review of the species of Rhynchopsilopa Hendel  from China (Diptera, Ephydridae)</article-title><source>Zookeys</source><day>21</day><month>8</month><year>2012</year><volume>2012</volume><issue>216</issue><fpage>23</fpage><lpage>42</lpage><pub-id pub-id-type="doi">10.3897/zookeys.216.3224</pub-id></mixed-citation></tp:treatment-meta><tp:nomenclature><tp:taxon-name>
                        <tp:taxon-name-part taxon-name-part-type="genus">Rhynchopsilopa</tp:taxon-name-part>
                        <tp:taxon-name-part taxon-name-part-type="species">shixingensis</tp:taxon-name-part>
                    <object-id xmlns:xlink="http://www.w3.org/1999/xlink" xlink:type="simple">urn:lsid:zoobank.org:act:0B787DBA-9ECC-4E25-9252-732941F150D7</object-id>
								<object-id xmlns:xlink="http://www.w3.org/1999/xlink" xlink:type="simple">http://species-id.net/wiki/Rhynchopsilopa_shixingensis</object-id>
								</tp:taxon-name><tp:taxon-status xmlns:xlink="http://www.w3.org/1999/xlink" xlink:type="simple">sp. n.</tp:taxon-status><xref ref-type="fig" rid="F6">Figs 40–47</xref></tp:nomenclature><tp:treatment-sec sec-type="Diagnosis"><title>Diagnosis.</title><p>Body shiny black, with blue reflections. Face reddish brown; palpus yellow, not stout at apex; arista with 8–9 dorsal rays. 1 pair of posts dc, sutural dc absent. Forecoxa yellow, with brown extreme base, mid and hind coxae brownish yellow; femora and tibiae yellow; foretarsomere 5 brown, mid and hind tarsomeres 4 and 5 brown, other yellow. Forefemur with rows of strong pd and pv, longer than width of forefemur. Mesonotum and abdomen with short and sparse setulae. Costal vein index 0.45, M vein index 2.3. Male genitalia: epandrium narrow; hypandrium large, round in ventral view; postsurstylus broadened at apex, but pointed at extreme apex, gonite/subepandrial plate slender at base; phallapodeme with process at base in lateral view.</p></tp:treatment-sec><tp:treatment-sec sec-type="Description"><title>Description.</title><p>Male body length: 1.9–2.1 mm; wing length: 2.4–2.6 mm.</p><p>Head shiny black, with blue reflections. Setulae and setae of head black. Lateral vt as long as medial vt; 1 pair of strong oc; 1 pair of proclinate orb. Face reddish brown; epistoma and palpus yellow, the latter stout at apex. Gena with 1 strong seta. Arista with 8–9 dorsal rays.</p><p>Thorax shiny black, with blue reflections; mesonotum with short and sparse setulae. Thoracic setulae and setae black. 1 pair of posts dc, sutural dc absent; 2 rows of weak and short acr, posterior npl as long as anterior npl; katepisternal seta weaker than anepisternal seta; 1 weak sa, 1 strong ia; scutellum with 2 pairs of sc, apical sc stronger than lateral sc. Forecoxa yellow, with brown extreme base, mid and hind coxae brownish yellow; femora and tibiae yellow; foretarsomere 5 brown, mid and hind tarsomeres 4 and 5 brown, other yellow (<xref ref-type="fig" rid="F6">Figs 40–42</xref>). Forefemur with rows of strong pd and pv, each longer than width of forefemur. Costal vein index 0.45, M vein index 2.3. Wing yellowish, veins yellow. Haltere white.</p><p>Abdomen shiny black, with blue reflections. Abdomen with short and sparse setulae. Male genitalia (<xref ref-type="fig" rid="F6">Figs 43–46</xref>): epandrium in posterior view (<xref ref-type="fig" rid="F6">Fig. 43</xref>) moderately thin, bearing long setae on ventral 2/3, along posterior margin; cercus in posterior view (<xref ref-type="fig" rid="F6">Fig. 43</xref>) relatively short, lunate; presurstylus small, in posterior view parallelogram-like (<xref ref-type="fig" rid="F6">Fig. 43</xref>), with acute angle ventrad, less than ½ length of postsurstylus; postsurstylus in posterior view (<xref ref-type="fig" rid="F6">Fig. 43</xref>) becoming broader ventrally, sinuous to pointed, ventral apex, in lateral view (<xref ref-type="fig" rid="F6">Fig. 44</xref>) with basal 2/3 roughly rectangular, abruptly tapered ventrally; aedeagus in posterior view (<xref ref-type="fig" rid="F6">Figs 43, 46</xref>) narrowly elongate, more so than postsurstylus, ventrally extended processes shallowly sinuous; phallapodeme in lateral view (<xref ref-type="fig" rid="F6">Fig. 44</xref>) with broad base, extended keel narrow, elongate, width of keel somewhat uniform; gonite/subepandrial plate in lateral view (<xref ref-type="fig" rid="F6">Fig. 44</xref>) rod-like, sinuous; hypandrium in ventral view (<xref ref-type="fig" rid="F6">Fig. 45</xref>) bulbous, anterior margin deeply rounded, in lateral view (<xref ref-type="fig" rid="F6">Fig. 44</xref>) with narrow base and expanded anterior extension shallowly curved, moderately shallow.<!--PageBreak--><!--PageBreak--></p><p>Female. Body length: 2.4–2.80 mm; wing length: 2.70–2.80 mm. Similar to male. Female ventral receptacle as in <xref ref-type="fig" rid="F6">Fig. 47</xref>.</p><fig id="F6" position="float" orientation="portrait"><label>Figures 40–47.</label><caption><p><italic><tp:taxon-name>Rhynchopsilopa shixingensis</tp:taxon-name></italic> sp. n. (male) <bold>40</bold> foreleg <bold>41</bold> midleg <bold>42</bold> hindleg <bold>43</bold> terminalia (epandrium, cercus, presurstyli, postsurstyli, aedeagus), posterior view <bold>44</bold> terminalia (epandrium, cercus, presurstylus, postsurstylus, aedeagus, phallapodeme, gonite/subepandrial plate, hypandrium), lateral view <bold>45</bold> terminalia (presurstyli, postsurstyli, gonite/subepandrial plate, hypandrium), ventral view <bold>46</bold> aedeagus and phallapodeme, ventral view. (female) <bold>47</bold> ventral receptacle.</p></caption><graphic xmlns:xlink="http://www.w3.org/1999/xlink" xlink:href="ZooKeys-216-023-g006.jpg" position="float" orientation="portrait" xlink:type="simple"/></fig></tp:treatment-sec><tp:treatment-sec sec-type="Specimens examined"><title>Specimens examined.</title><p>Holotype <bold>♂</bold>, Guangdong: Shixingxian, Chebaling National Nature Reserve, 10 Jul 2003, Xingxue Liu (CAU). Paratypes 1<bold>♂</bold>, 1<bold>♀</bold>, same data as holotype (CAU); 1<bold>♂</bold>, Fujian: Huangkengxian, Aotou, 1 May 2004, Dakang Zhou (USNM); 1<bold>♀</bold>, Fujian: Huangkengxian, Aotou, 1 May 2004, Xingyue Liu (USNM); 1<bold>♀</bold>, Fujian: Huangkengxian, Aotou, 2 May 2004, Yajun Zhu (CAU).</p></tp:treatment-sec><tp:treatment-sec sec-type="Distribution"><title>Distribution.</title><p>China (Fujian, Guangdong).</p></tp:treatment-sec><tp:treatment-sec sec-type="Etymology"><title>Etymology.</title><p>The species epithet is derived from the type locality, Shixing.</p></tp:treatment-sec><tp:treatment-sec sec-type="Remarks"><title>Remarks.</title><p>This new species is similar to <italic><tp:taxon-name>Rhynchopsilopa magnicornis</tp:taxon-name></italic> Hendel, but may be distinguished from the latter by having a yellow palpus, the extreme base of the forecoxa brown, the costal vein index of 0.45, and the M vein index of 2.0. In <italic><tp:taxon-name>Rhynchopsilopa fuscipennis</tp:taxon-name></italic> Wirth, the palpus and forecoxa are yellowish, the costal vein index is 0.5, and the M vein index is 2.2 (<xref ref-type="bibr" rid="B12">Wirth 1968</xref>).</p></tp:treatment-sec><ref-list><ref id="B12"><mixed-citation xmlns:xlink="http://www.w3.org/1999/xlink" xlink:type="simple"><person-group><name name-style="western"><surname>Wirth</surname><given-names>WW</given-names></name></person-group> (<year>1968</year>)<article-title> The genus <italic>Rhynchopsilopa</italic> Hendel (Diptera: Ephydridae).</article-title><source>Annals of the Natal Museum </source><volume>20</volume>: <fpage>37</fpage>-<lpage>46</lpage>.</mixed-citation></ref></ref-list></tp:taxon-treatment>
